# Supplementary material for: Occurrence of Idiopathic Pulmonary Fibrosis in Italy: Latest Evidence from Real-World Data
Source: Int J Environ Res Public Health. 2022 Feb 22;19(5):2510. doi: 10.3390/ijerph19052510 (PMC8909740; doi:10.3390/ijerph19052510)
Supplement: Supplementary file 1 [file ijerph-19-02510-s001.zip]

Archive with 1 entries (1 files):
- ijerph-1543050-supplementary.pdf
